# Supplementary material for: The Association between Resilience and Psychological Distress during the COVID-19 Pandemic: A Systematic Review and Meta-Analysis
Source: Int J Environ Res Public Health. 2022 Nov 11;19(22):14854. doi: 10.3390/ijerph192214854 (PMC9690093; doi:10.3390/ijerph192214854)
Supplement: Supplementary file 1 [file ijerph-19-14854-s001.zip]

Archive with 1 entries (1 files):
- ijerph-1963328-supplementary final.pdf
